# Supplementary material for: High-Throughput Sequencing Discloses the Cucumber Mosaic Virus (CMV) Diversity in Slovakia and Reveals New Hosts of CMV from the Papaveraceae Family
Source: Plants (Basel). 2022 Jun 23;11(13):1665. doi: 10.3390/plants11131665 (PMC9269241; doi:10.3390/plants11131665)
Supplement: Supplementary file 1 [file plants-11-01665-s001.zip]

Archive with 1 entries (1 files):
- TableS1.pdf
